# Supplementary material for: Simplified Method for Predicting a Functional Class of Proteins in Transcription Factor Complexes
Source: PLoS One. 2013 Jul 12;8(7):e68857. doi: 10.1371/journal.pone.0068857 (PMC3709904; doi:10.1371/journal.pone.0068857)
Supplement: Materials S1 — Supplementary Table 1. Listing of used 171 amino acid indices. Supplementary Table 2. Description of the dataset used in this study. Supplementary Table 3. Summary of classes used to build models. Supplementary Table 4. Definitions of models. Supplementary Table 5. Performance of various classifiers using 171 features. Supplementary Table 6. Performance results of various classifiers used on 544 features. Supplementary Table 7. Performance results of various classifiers used on 171 features. Supplementary Table 8. Comparison of accuracies across various classifiers using 171 and 544 features. Supplementary Table 9. Effect of cross validation levels on various classifiers during model building stage. Supplementary Table 10. Effect of percentage split levels on various classifiers during model building stage. Supplementary Table 11. Comparative results between domains, AAI and AAI+domains with 10-fold cross-validation. (XLS) [file pone.0068857.s001.xls]

## Sheet: Suppl Mat
	Supplementary Material
	Simplified method for predicting a functional class of proteins in transcription factor complexes
	Marek J. Piatek1, Michael C. Schramm1, Dharani D. Burra1, Abdulaziz binShbreen1, Boris R. Jankovic1, Rajesh Chowdhary2, John A.C. Archer1, Vladimir B. Bajic1
	1/ Computational Bioscience Research Center (CBRC), King Abdullah University of Science and Technology (KAUST), Thuwal, Kingdom of Saudi Arabia
	2/ Biomedical Informatics Research Center, MCRF, Marshfield Clinic, 1000 North Oak Avenue, Marshfield, WI 54449, USA

## Sheet: S. Table 1
	Supplementary Table 1. Listing of used 171 amino acid indices
	Indicated references are from Kawashima, S., Pokarowski, P., Pokarowska, M., Kolinski, A., Katayama, T., and Kanehisa, M.; AAindex: amino acid index database, progress report 2008. Nucleic Acids Res. 36, D202-D205 (2008).
	PMID:17998252
	Index	Description
	ARGP820101	Hydrophobicity index (Argos et al., 1982)
	ARGP820102	Signal sequence helical potential (Argos et al., 1982)
	ARGP820103	Membrane-buried preference parameters (Argos et al., 1982)
	BHAR880101	Average flexibility indices (Bhaskaran-Ponnuswamy, 1988)
	BIGC670101	Residue volume (Bigelow, 1967)
	BIOV880101	Information value for accessibility; average fraction 35% (Biou et al., 1988)
	BIOV880102	Information value for accessibility; average fraction 23% (Biou et al., 1988)
	BURA740101	Normalized frequency of alpha-helix (Burgess et al., 1974)
	BURA740102	Normalized frequency of extended structure (Burgess et al., 1974)
	CHAM820101	Polarizability parameter (Charton-Charton, 1982)
	CHAM830101	The Chou-Fasman parameter of the coil conformation (Charton-Charton, 1983)
	CHOC750101	Average volume of buried residue (Chothia, 1975)
	CHOC760101	Residue accessible surface area in tripeptide (Chothia, 1976)
	CHOC760102	Residue accessible surface area in folded protein (Chothia, 1976)
	CHOP780101	Normalized frequency of beta-turn (Chou-Fasman, 1978a)
	CHOP780201	Normalized frequency of alpha-helix (Chou-Fasman, 1978b)
	CHOP780202	Normalized frequency of beta-sheet (Chou-Fasman, 1978b)
	CHOP780203	Normalized frequency of beta-turn (Chou-Fasman, 1978b)
	CIDH920101	Normalized hydrophobicity scales for alpha-proteins (Cid et al., 1992)
	CIDH920104	Normalized hydrophobicity scales for alpha/beta-proteins (Cid et al., 1992)
	DAYM780201	Relative mutability (Dayhoff et al., 1978b)
	FASG760101	Molecular weight (Fasman, 1976)
	FASG760102	Melting point (Fasman, 1976)
	FASG760103	Optical rotation (Fasman, 1976)
	FAUJ880103	Normalized van der Waals volume (Fauchere et al., 1988)
	FAUJ880108	Localized electrical effect (Fauchere et al., 1988)
	FAUJ880111	Positive charge (Fauchere et al., 1988)
	FAUJ880112	Negative charge (Fauchere et al., 1988)
	GOLD730101	Hydrophobicity factor (Goldsack-Chalifoux, 1973)
	GOLD730102	Residue volume (Goldsack-Chalifoux, 1973)
	GRAR740101	Composition (Grantham, 1974)
	GRAR740102	Polarity (Grantham, 1974)
	GRAR740103	Volume (Grantham, 1974)
	GUYH850101	Partition energy (Guy, 1985)
	HOPA770101	Hydration number (Hopfinger, 1971), Cited by Charton-Charton (1982)
	HOPT810101	Hydrophilicity value (Hopp-Woods, 1981)
	HUTJ700101	Heat capacity (Hutchens, 1970)
	HUTJ700102	Absolute entropy (Hutchens, 1970)
	ISOY800101	Normalized relative frequency of alpha-helix (Isogai et al., 1980)
	ISOY800102	Normalized relative frequency of extended structure (Isogai et al., 1980)
	ISOY800103	Normalized relative frequency of bend (Isogai et al., 1980)
	ISOY800104	Normalized relative frequency of bend R (Isogai et al., 1980)
	ISOY800105	Normalized relative frequency of bend S (Isogai et al., 1980)
	ISOY800106	Normalized relative frequency of helix end (Isogai et al., 1980)
	ISOY800107	Normalized relative frequency of double bend (Isogai et al., 1980)
	ISOY800108	Normalized relative frequency of coil (Isogai et al., 1980)
	JANJ780101	Average accessible surface area (Janin et al., 1978)
	JANJ780102	Percentage of buried residues (Janin et al., 1978)
	JANJ780103	Percentage of exposed residues (Janin et al., 1978)
	JOND750101	Hydrophobicity (Jones, 1975)
	JOND920102	Relative mutability (Jones et al., 1992)
	JUKT750101	Amino acid distribution (Jukes et al., 1975)
	JUNJ780101	Sequence frequency (Jungck, 1978)
	KANM800101	Average relative probability of helix (Kanehisa-Tsong, 1980)
	KANM800102	Average relative probability of beta-sheet (Kanehisa-Tsong, 1980)
	KANM800103	Average relative probability of inner helix (Kanehisa-Tsong, 1980)
	KANM800104	Average relative probability of inner beta-sheet (Kanehisa-Tsong, 1980)
	KYTJ820101	Hydropathy index (Kyte-Doolittle, 1982)
	LEVM760105	Radius of gyration of side chain (Levitt, 1976)
	LIFS790101	Conformational preference for all beta-strands (Lifson-Sander, 1979)
	LIFS790102	Conformational preference for parallel beta-strands (Lifson-Sander, 1979)
	LIFS790103	Conformational preference for antiparallel beta-strands (Lifson-Sander, 1979)
	MANP780101	Average surrounding hydrophobicity (Manavalan-Ponnuswamy, 1978)
	MAXF760101	Normalized frequency of alpha-helix (Maxfield-Scheraga, 1976)
	MAXF760102	Normalized frequency of extended structure (Maxfield-Scheraga, 1976)
	MAXF760103	Normalized frequency of zeta R (Maxfield-Scheraga, 1976)
	MAXF760104	Normalized frequency of left-handed alpha-helix (Maxfield-Scheraga, 1976)
	MAXF760105	Normalized frequency of zeta L (Maxfield-Scheraga, 1976)
	MAXF760106	Normalized frequency of alpha region (Maxfield-Scheraga, 1976)
	MCMT640101	Refractivity (McMeekin et al., 1964), Cited by Jones (1975)
	NAGK730101	Normalized frequency of alpha-helix (Nagano, 1973)
	NAGK730102	Normalized frequency of bata-structure (Nagano, 1973)
	NAGK730103	Normalized frequency of coil (Nagano, 1973)
	NAKH900106	Normalized composition from animal (Nakashima et al., 1990)
	OOBM770101	Average non-bonded energy per atom (Oobatake-Ooi, 1977)
	OOBM770102	Short and medium range non-bonded energy per atom (Oobatake-Ooi, 1977)
	OOBM770103	Long range non-bonded energy per atom (Oobatake-Ooi, 1977)
	OOBM770104	Average non-bonded energy per residue (Oobatake-Ooi, 1977)
	OOBM770105	Short and medium range non-bonded energy per residue (Oobatake-Ooi, 1977)
	OOBM850101	Optimized beta-structure-coil equilibrium constant (Oobatake et al., 1985)
	OOBM850102	Optimized propensity to form reverse turn (Oobatake et al., 1985)
	PALJ810108	Normalized frequency of alpha-helix in alpha+beta class (Palau et al., 1981)
	PALJ810109	Normalized frequency of alpha-helix in alpha/beta class (Palau et al., 1981)
	PALJ810110	Normalized frequency of beta-sheet in all-beta class (Palau et al., 1981)
	PALJ810111	Normalized frequency of beta-sheet in alpha+beta class (Palau et al., 1981)
	PALJ810112	Normalized frequency of beta-sheet in alpha/beta class (Palau et al., 1981)
	PONP800101	Surrounding hydrophobicity in folded form (Ponnuswamy et al., 1980)
	PONP800102	Average gain in surrounding hydrophobicity (Ponnuswamy et al., 1980)
	PONP800104	Surrounding hydrophobicity in alpha-helix (Ponnuswamy et al., 1980)
	PONP800107	Accessibility reduction ratio (Ponnuswamy et al., 1980)
	PRAM900101	Hydrophobicity (Prabhakaran, 1990)
	PRAM900102	Relative frequency in alpha-helix (Prabhakaran, 1990)
	PRAM900103	Relative frequency in beta-sheet (Prabhakaran, 1990)
	PRAM900104	Relative frequency in reverse-turn (Prabhakaran, 1990)
	PTIO830101	Helix-coil equilibrium constant (Ptitsyn-Finkelstein, 1983)
	PTIO830102	Beta-coil equilibrium constant (Ptitsyn-Finkelstein, 1983)
	RADA880106	Accessible surface area (Radzicka-Wolfenden, 1988)
	RADA880108	Mean polarity (Radzicka-Wolfenden, 1988)
	RICJ880101	Relative preference value at N" (Richardson-Richardson, 1988)
	RICJ880102	Relative preference value at N' (Richardson-Richardson, 1988)
	RICJ880103	Relative preference value at N-cap (Richardson-Richardson, 1988)
	RICJ880104	Relative preference value at N1 (Richardson-Richardson, 1988)
	RICJ880105	Relative preference value at N2 (Richardson-Richardson, 1988)
	RICJ880106	Relative preference value at N3 (Richardson-Richardson, 1988)
	RICJ880107	Relative preference value at N4 (Richardson-Richardson, 1988)
	RICJ880108	Relative preference value at N5 (Richardson-Richardson, 1988)
	RICJ880109	Relative preference value at Mid (Richardson-Richardson, 1988)
	RICJ880110	Relative preference value at C5 (Richardson-Richardson, 1988)
	RICJ880111	Relative preference value at C4 (Richardson-Richardson, 1988)
	RICJ880112	Relative preference value at C3 (Richardson-Richardson, 1988)
	RICJ880113	Relative preference value at C2 (Richardson-Richardson, 1988)
	RICJ880114	Relative preference value at C1 (Richardson-Richardson, 1988)
	RICJ880115	Relative preference value at C-cap (Richardson-Richardson, 1988)
	RICJ880116	Relative preference value at C' (Richardson-Richardson, 1988)
	RICJ880117	Relative preference value at C" (Richardson-Richardson, 1988)
	ROBB760108	Information measure for turn (Robson-Suzuki, 1976)
	ROBB760112	Information measure for coil (Robson-Suzuki, 1976)
	ROBB760113	Information measure for loop (Robson-Suzuki, 1976)
	ROBB790101	Hydration free energy (Robson-Osguthorpe, 1979)
	ROSG850101	Mean area buried on transfer (Rose et al., 1985)
	SIMZ760101	Transfer free energy (Simon, 1976), Cited by Charton-Charton (1982)
	SNEP660101	Principal component I (Sneath, 1966)
	SNEP660102	Principal component II (Sneath, 1966)
	SNEP660103	Principal component III (Sneath, 1966)
	SNEP660104	Principal component IV (Sneath, 1966)
	SWER830101	Optimal matching hydrophobicity (Sweet-Eisenberg, 1983)
	VENT840101	Bitterness (Venanzi, 1984)
	VHEG790101	Transfer free energy to lipophilic phase (von Heijne-Blomberg, 1979)
	WARP780101	Average interactions per side chain atom (Warme-Morgan, 1978)
	WERD780101	Propensity to be buried inside (Wertz-Scheraga, 1978)
	WOEC730101	Polar requirement (Woese, 1973)
	WOLR810101	Hydration potential (Wolfenden et al., 1981)
	YUTK870101	Unfolding Gibbs energy in water, pH7.0 (Yutani et al., 1987)
	YUTK870102	Unfolding Gibbs energy in water, pH9.0 (Yutani et al., 1987)
	YUTK870103	Activation Gibbs energy of unfolding, pH7.0 (Yutani et al., 1987)
	YUTK870104	Activation Gibbs energy of unfolding, pH9.0 (Yutani et al., 1987)
	ZIMJ680101	Hydrophobicity (Zimmerman et al., 1968)
	ZIMJ680102	Bulkiness (Zimmerman et al., 1968)
	ZIMJ680103	Polarity (Zimmerman et al., 1968)
	ZIMJ680104	Isoelectric point (Zimmerman et al., 1968)
	TAKK010101	Side-chain contribution to protein stability (kJ/mol) (Takano-Yutani, 2001)
	NADH010101	Hydropathy scale based on self-information values in the two-state model (5% accessibility) (Naderi-Manes
	NADH010102	Hydropathy scale based on self-information values in the two-state model (9% accessibility) (Naderi-Manes
	NADH010103	Hydropathy scale based on self-information values in the two-state model (16% accessibility) (Naderi-Mane
	NADH010104	Hydropathy scale based on self-information values in the two-state model (20% accessibility) (Naderi-Mane
	NADH010105	Hydropathy scale based on self-information values in the two-state model (25% accessibility) (Naderi-Mane
	NADH010106	Hydropathy scale based on self-information values in the two-state model (36% accessibility) (Naderi-Mane
	NADH010107	Hydropathy scale based on self-information values in the two-state model (50% accessibility) (Naderi-Mane
	CEDJ970105	Composition of amino acids in nuclear proteins (percent) (Cedano et al., 1997)
	FUKS010104	Surface composition of amino acids in nuclear proteins (percent) (Fukuchi-Nishikawa, 2001)
	FUKS010108	Interior composition of amino acids in nuclear proteins (percent) (Fukuchi-Nishikawa, 2001)
	FUKS010112	Entire chain composition of amino acids in nuclear proteins (percent) (Fukuchi-Nishikawa, 2001)
	KUHL950101	Hydrophilicity scale (Kuhn et al., 1995)
	GUOD860101	Retention coefficient at pH 2 (Guo et al., 1986)
	JURD980101	Modified Kyte-Doolittle hydrophobicity scale (Juretic et al., 1998)
	BASU050101	Interactivity scale obtained from the contact matrix (Bastolla et al., 2005)
	ZHOH040103	Buriability (Zhou-Zhou, 2004)
	BAEK050101	Linker index (Bae et al., 2005)
	HARY940101	Mean volumes of residues buried in protein interiors (Harpaz et al., 1994)
	PONJ960101	Average volumes of residues (Pontius et al., 1996)
	DIGM050101	Hydrostatic pressure asymmetry index, PAI (Di Giulio, 2005)
	WOLR790101	Hydrophobicity index (Wolfenden et al., 1979)
	OLSK800101	Average internal preferences (Olsen, 1980)
	KIDA850101	Hydrophobicity-related index (Kidera et al., 1985)
	ROSM880104	Hydropathies of amino acid side chains, neutral form (Roseman, 1988)
	ROSM880105	Hydropathies of amino acid side chains, pi-values in pH 7.0 (Roseman, 1988)
	COWR900101	Hydrophobicity index, 3.0 pH (Cowan-Whittaker, 1990)
	BLAS910101	Scaled side chain hydrophobicity values (Black-Mould, 1991)
	CASG920101	Hydrophobicity scale from native protein structures (Casari-Sippl, 1992)
	ENGD860101	Hydrophobicity index (Engelman et al., 1986)
	FASG890101	Hydrophobicity index (Fasman, 1989)

## Sheet: S. Table 2 & 3
	Supplementary Table 2. Description of the dataset used in this study
	Total number or transcription factors	1365
	Total number or transcription co-factors	529
	Number of other proteins interacting with TFs	1771
	Number of TFs that have a proven interaction with another protein	712
	Number of distinct interactions with TF participation	7045
	Number of distinct TF-TF interactions	1156
	Supplementary Table 3. Summary of classes used to build models used in this study
		positive class	negative class
	Model 1	3557	3437
	Model 2	2401	1156

## Sheet: S. Table 4
	Supplementary Table 4. Definitions of models
	Model Type	Positive Class	Negative Class
	1.1	TFa-TFb	TF-Other
		TF-TcoF
	1.2	TFb-TFa	TF-Other
		TF-TcoF
	2.1	TF-TcoF	TFa-TFb
	2.2	TF-TcoF	TFb-TFa

## Sheet: S. Table 5
	Supplementary Table 5. Performance of various classifiers using 171 features
		1.1			1.2			2.1			2.2
		Specificity	Sensitivity	Accuracy	Specificity	Sensitivity	Accuracy	Specificity	Sensitivity	Accuracy	Specificity	Sensitivity	Accuracy
	RandomForest 100CV	0.935	0.908	0.921	0.933	0.908	0.92	0.927	0.973	0.958	0.941	0.973	0.963
	RandomForest 10CV	0.925	0.899	0.911	0.927	0.9	0.913	0.917	0.967	0.951	0.937	0.974	0.962
	J48	0.884	0.917	0.901	0.873	0.908	0.891	0.922	0.964	0.951	0.929	0.971	0.957
	Bayes Network	0.756	0.789	0.773	0.766	0.801	0.784	0.857	0.846	0.85	0.856	0.876	0.87
	Naive Bayes	0.689	0.713	0.701	0.681	0.721	0.701	0.761	0.594	0.648	0.76	0.592	0.647
	RBF Network	0.656	0.717	0.687	0.613	0.737	0.676	0.306	0.858	0.678	0.321	0.859	0.684
	LibSVM	0.782	0.782	0.782	0.785	0.782	0.784	0.601	0.933	0.825	0.582	0.926	0.814
	Parameters used for running classifiers:
	Classifier	Scheme:
	Random Forest	weka.classifiers.trees.RandomForest -I 10 -K 0 -S 1
	J48	weka.classifiers.trees.J48 -C 0.25 -M 2
	Bayes Network	weka.classifiers.bayes.BayesNet -D -Q weka.classifiers.bayes.net.search.local.K2 -- -P 1 -S BAYES -E weka.classifiers.bayes.net.estimate.SimpleEstimator -- -A 0.5
	Naive Bayes	weka.classifiers.bayes.NaiveBayes
	RBF Network	weka.classifiers.functions.RBFNetwork -B 2 -S 1 -R 1.0E-8 -M -1 -W 0.1
	LibSVM	weka.classifiers.functions.LibSVM -S 0 -K 2 -D 3 -G 0.0 -R 0.0 -N 0.5 -M 40.0 -C 1.0 -E 0.0010 -P 0.1

## Sheet: S. Table 6 & 7 & 8
	Supplementary Table 6. Performance results of various classifiers used on 544 features
	# aa features	544
	model type	1.1			1.2			2.1			2.2
		Specificity	Sensitivity	Accuracy	Specificity	Sensitivity	Accuracy	Specificity	Sensitivity	Accuracy	Specificity	Sensitivity	Accuracy
	RandomForest 10CV	0.926	0.9	0.912	0.93	0.905	0.917	0.922	0.971	0.955	0.941	0.977	0.966
	J48	0.884	0.917	0.901	0.883	0.927	0.905	0.91	0.965	0.947	0.914	0.97	0.952
	Bayes Network	0.756	0.789	0.773	0.772	0.789	0.781	0.854	0.827	0.836	0.863	0.856	0.859
	Naive Bayes	0.689	0.713	0.701	0.697	0.71	0.704	0.759	0.592	0.646	0.775	0.585	0.646
	RBF Network	0.656	0.717	0.687	0.647	0.734	0.691	0.115	0.939	0.675	0.29	0.864	0.68
	LibSVM	0.768	0.779	0.774	0.772	0.794	0.783	0.627	0.911	0.82	0.637	0.917	0.828
	Supplementary Table 7. Performance results of various classifiers used on 171 features
	# aa features	171
	model type	1.1			1.2			2.1			2.2
		Specificity	Sensitivity	Accuracy	Specificity	Sensitivity	Accuracy	Specificity	Sensitivity	Accuracy	Specificity	Sensitivity	Accuracy
	RandomForest 100CV	0.935	0.908	0.921	0.933	0.908	0.92	0.927	0.973	0.958	0.941	0.973	0.963
	RandomForest 10CV	0.925	0.899	0.911	0.927	0.9	0.913	0.917	0.967	0.951	0.937	0.974	0.962
	J48	0.884	0.917	0.901	0.873	0.908	0.891	0.922	0.964	0.951	0.929	0.971	0.957
	Bayes Network	0.756	0.789	0.773	0.766	0.801	0.784	0.857	0.846	0.85	0.856	0.876	0.87
	Naive Bayes	0.689	0.713	0.701	0.681	0.721	0.701	0.761	0.594	0.648	0.76	0.592	0.647
	RBF Network	0.656	0.717	0.687	0.613	0.737	0.676	0.306	0.858	0.678	0.321	0.859	0.684
	LibSVM	0.782	0.782	0.782	0.785	0.782	0.784	0.601	0.933	0.825	0.582	0.926	0.814
	Supplementary Table 8. Comparison of accuracies across various classifiers using 171 and 544 features.
		1.1		1.2		2.1		2.2
		171	544	171	544	171	544	171	544
	RandomForest 10CV	0.911	0.912	0.913	0.917	0.951	0.955	0.962	0.966
	J48	0.901	0.901	0.891	0.905	0.951	0.947	0.957	0.952
	Bayes Network	0.773	0.773	0.784	0.781	0.85	0.836	0.87	0.859
	Naive Bayes	0.701	0.701	0.701	0.704	0.648	0.646	0.647	0.646
	RBF Network	0.687	0.687	0.676	0.691	0.678	0.675	0.684	0.68
	LibSVM	0.782	0.774	0.784	0.783	0.825	0.82	0.814	0.828

## Sheet: S. Table 9
	Supplementary Table 9. Effect of cross validation levels on various classifiers during model building stage
	cross validation level	3 fold CV
	model type	1.1			1.2			2.1			2.2
		Specificity	Sensitivity	Accuracy	Specificity	Sensitivity	Accuracy	Specificity	Sensitivity	Accuracy	Specificity	Sensitivity	Accuracy
	RandomForest	0.911	0.87	0.89	0.912	0.866	0.889	0.901	0.951	0.934	0.894	0.96	0.939
	J48	0.86	0.888	0.874	0.85	0.881	0.866	0.88	0.951	0.928	0.893	0.953	0.933
	Bayes Network	0.743	0.763	0.753	0.748	0.772	0.76	0.821	0.79	0.8	0.835	0.805	0.815
	Naive Bayes	0.685	0.714	0.7	0.682	0.717	0.699	0.763	0.594	0.649	0.755	0.587	0.642
	RBF Network	0.631	0.722	0.677	0.557	0.764	0.662	0.31	0.855	0.678	0.311	0.86	0.682
	LibSVM	0.768	0.762	0.765	0.769	0.774	0.772	0.547	0.928	0.804	0.537	0.924	0.798
	cross validation level	5 fold CV
	model type	1.1			1.2			2.1			2.2
		Specificity	Sensitivity	Accuracy	Specificity	Sensitivity	Accuracy	Specificity	Sensitivity	Accuracy	Specificity	Sensitivity	Accuracy
	RandomForest	0.926	0.883	0.904	0.918	0.889	0.903	0.896	0.961	0.94	0.919	0.969	0.953
	J48	0.874	0.9	0.887	0.862	0.903	0.883	0.904	0.965	0.945	0.92	0.961	0.948
	Bayes Network	0.748	0.779	0.764	0.755	0.787	0.772	0.844	0.822	0.829	0.849	0.845	0.846
	Naive Bayes	0.687	0.713	0.7	0.68	0.72	0.7	0.762	0.593	0.648	0.764	0.593	0.649
	RBF Network	0.637	0.72	0.679	0.621	0.728	0.676	0.247	0.887	0.679	0.32	0.859	0.684
	LibSVM	0.777	0.774	0.775	0.781	0.777	0.779	0.589	0.931	0.82	0.574	0.929	0.814
	cross validation level	10 fold CV
	model type	1.1			1.2			2.1			2.2
		Specificity	Sensitivity	Accuracy	Specificity	Sensitivity	Accuracy	Specificity	Sensitivity	Accuracy	Specificity	Sensitivity	Accuracy
	RandomForest	0.925	0.899	0.911	0.927	0.9	0.913	0.917	0.967	0.951	0.937	0.974	0.962
	J48	0.884	0.917	0.901	0.873	0.908	0.891	0.922	0.964	0.951	0.929	0.971	0.957
	Bayes Network	0.756	0.789	0.773	0.766	0.801	0.784	0.857	0.846	0.85	0.856	0.876	0.87
	Naive Bayes	0.689	0.713	0.701	0.681	0.721	0.701	0.761	0.594	0.648	0.76	0.592	0.647
	RBF Network	0.656	0.717	0.687	0.613	0.737	0.676	0.306	0.858	0.678	0.321	0.859	0.684
	LibSVM	0.782	0.782	0.782	0.785	0.782	0.784	0.601	0.933	0.825	0.582	0.926	0.814

## Sheet: S. Table 10
	Supplementary Table 10. Effect of percentage split levels on various classifiers during model building stage
	% split level	66% training, reminder % testing
	model type	1.1			1.2			2.1			2.2
		Specificity	Sensitivity	Accuracy	Specificity	Sensitivity	Accuracy	Specificity	Sensitivity	Accuracy	Specificity	Sensitivity	Accuracy
	RandomForest	0.907	0.871	0.889	0.917	0.877	0.896	0.884	0.961	0.935	0.844	0.961	0.922
	J48	0.879	0.89	0.885	0.825	0.874	0.851	0.862	0.96	0.926	0.854	0.96	0.925
	Bayes Network	0.759	0.761	0.76	0.737	0.778	0.758	0.823	0.764	0.784	0.817	0.803	0.808
	Naive Bayes	0.701	0.717	0.709	0.668	0.733	0.701	0.734	0.569	0.625	0.783	0.56	0.634
	RBF Network	0.711	0.724	0.718	0.598	0.747	0.675	0.308	0.849	0.664	0.323	0.825	0.657
	LibSVM	0.774	0.768	0.771	0.789	0.761	0.775	0.508	0.938	0.792	0.523	0.923	0.789
	% split level	90% training, reminder % testing
	model type	1.1			1.2			2.1			2.2
		Specificity	Sensitivity	Accuracy	Specificity	Sensitivity	Accuracy	Specificity	Sensitivity	Accuracy	Specificity	Sensitivity	Accuracy
	RandomForest	0.914	0.865	0.89	0.922	0.901	0.911	0.906	0.98	0.958	0.951	0.981	0.969
	J48	0.917	0.891	0.904	0.848	0.907	0.878	0.84	0.976	0.935	0.93	0.977	0.958
	Bayes Network	0.823	0.777	0.8	0.743	0.819	0.783	0.83	0.844	0.84	0.845	0.897	0.876
	Naive Bayes	0.723	0.716	0.72	0.651	0.717	0.685	0.67	0.584	0.61	0.768	0.612	0.674
	RBF Network	0.62	0.754	0.687	0.624	0.692	0.66	0.302	0.864	0.697	0.324	0.841	0.635
	LibSVM	0.8	0.745	0.773	0.755	0.788	0.773	0.528	0.972	0.84	0.5	0.935	0.761

## Sheet: S. Table 11
	Supplementary Table 11. Comparative results between domains, AAI and AAI+domains with 10-fold cross-validation.
	Random Forest (100 Trees)
	Model 1.1	171 AAI	domains	domains + 171 AAI
	Specificity	0.925	0.851	0.887
	Sensitivity	0.899	0.77	0.89
	Accuracy	0.911	0.81	0.888
	Random Forest (100 Trees)
	Model 2.1	171 AAI	domains	domains + 171 AAI
	Specificity	0.917	0.806	0.853
	Sensitivity	0.967	0.973	0.979
	Accuracy	0.951	0.919	0.938
